# Supplementary material for: Adverse Pathology after Radical Prostatectomy of Patients Eligible for Active Surveillance—A Summary 7 Years after Introducing mpMRI-Guided Biopsy in a Real-World Setting
Source: Bioengineering (Basel). 2023 Feb 13;10(2):247. doi: 10.3390/bioengineering10020247 (PMC9952076; doi:10.3390/bioengineering10020247)
Supplement: Supplementary file 1 [file bioengineering-10-00247-s001.zip]

Archive with 1 entries (1 files):
- bioengineering-2190243-supplementary.pdf
